# Supplementary material for: The CCTG PA.7 phase II trial of gemcitabine and nab-paclitaxel with or without durvalumab and tremelimumab as initial therapy in metastatic pancreatic ductal adenocarcinoma
Source: Nat Commun. 2022 Aug 26;13:5020. doi: 10.1038/s41467-022-32591-8 (PMC9418247; doi:10.1038/s41467-022-32591-8)
Supplement: Supplementary file 3 — Source Data [file 41467_2022_32591_MOESM3_ESM.xlsx]

## Sheet: Fig1A_Data
Treatment Arm (BSC=Gem+Nab-P; EXP=Gem+Nab-P+Durva+Treme)	Time (months)	Proportion Alive
bsc	0	1
bsc	1.05133	1
bsc	1.05133	0.98361
bsc	1.24846	0.98361
bsc	1.24846	0.96721
bsc	1.44559	0.96721
bsc	1.44559	0.95082
bsc	1.54415	0.95082
bsc	1.54415	0.93443
bsc	1.60986	0.93443
bsc	1.60986	0.91803
bsc	2.06982	0.91803
bsc	2.59548	0.91803
bsc	2.59548	0.88465
bsc	3.18686	0.88465
bsc	3.18686	0.86796
bsc	3.94251	0.86796
bsc	3.94251	0.85127
bsc	4.36961	0.85127
bsc	4.36961	0.83458
bsc	4.56674	0.83458
bsc	4.56674	0.81788
bsc	4.82957	0.81788
bsc	4.82957	0.80119
bsc	5.05955	0.80119
bsc	5.05955	0.7845
bsc	5.42094	0.7845
bsc	5.42094	0.76781
bsc	5.61807	0.76781
bsc	5.61807	0.75112
bsc	5.91376	0.75112
bsc	5.91376	0.73443
bsc	6.20945	0.73443
bsc	6.20945	0.71773
bsc	6.40657	0.71773
bsc	6.40657	0.70104
bsc	6.6037	0.70104
bsc	6.6037	0.68435
bsc	7.06366	0.68435
bsc	7.06366	0.66766
bsc	7.09651	0.66766
bsc	7.09651	0.65097
bsc	7.22793	0.65097
bsc	7.22793	0.63428
bsc	7.35934	0.63428
bsc	7.35934	0.61759
bsc	7.3922	0.61759
bsc	7.3922	0.60089
bsc	7.78645	0.60089
bsc	7.78645	0.56751
bsc	7.85216	0.56751
bsc	7.85216	0.55082
bsc	7.95072	0.55082
bsc	7.95072	0.53413
bsc	8.47639	0.53413
bsc	8.47639	0.51744
bsc	8.73922	0.51744
bsc	8.73922	0.50075
bsc	8.80493	0.50075
bsc	8.80493	0.48405
bsc	8.87064	0.48405
bsc	8.87064	0.46736
bsc	9.95483	0.46736
bsc	9.95483	0.45067
bsc	10.2177	0.45067
bsc	10.2177	0.43398
bsc	10.2834	0.43398
bsc	10.2834	0.41729
bsc	10.3162	0.41729
bsc	10.3162	0.4006
bsc	11.0062	0.4006
bsc	11.0062	0.3839
bsc	11.2361	0.3839
bsc	11.2361	0.36721
bsc	11.8275	0.36721
bsc	11.8275	0.35052
bsc	12.386	0.35052
bsc	12.386	0.33383
bsc	12.7146	0.33383
bsc	12.7146	0.31714
bsc	12.7474	0.31714
bsc	12.7474	0.30045
bsc	13.4702	0.30045
bsc	13.4702	0.28376
bsc	13.5359	0.28376
bsc	13.5359	0.26706
bsc	13.7331	0.26706
bsc	13.7331	0.25037
bsc	13.7988	0.25037
bsc	13.7988	0.23368
bsc	14.9158	0.23368
bsc	14.9158	0.21699
bsc	18.2012	0.21699
bsc	18.3327	0.21699
bsc	18.3327	0.19891
bsc	20.0739	0.19891
bsc	21.3224	0.19891
bsc	21.5852	0.19891
bsc	21.5852	0.17681
bsc	23.0308	0.17681
bsc	26.7105	0.17681
bsc	26.7105	0.15155
bsc	27.269	0.15155
bsc	27.269	0.12629
bsc	27.499	0.12629
bsc	27.499	0.10103
bsc	28.5832	0.10103
bsc	29.1417	0.10103
bsc	29.1417	0.06735
bsc	31.7043	0.06735
bsc	31.7043	0.03368
bsc	31.8357	0.03368
bsc	31.8357	0
bsc	31.8357	0
bsc	31.8357	0
bsc	31.8357	0
bsc	31.8357	0
bsc	31.8357	0
bsc	31.8357	0
bsc	31.8357	0
bsc	31.8357	0
bsc	31.8357	0
bsc	31.8357	0
bsc	31.8357	0
bsc	31.8357	0
bsc	31.8357	0
bsc	31.8357	0
bsc	31.8357	0
bsc	31.8357	0
bsc	31.8357	0
bsc	31.8357	0
bsc	31.8357	0
bsc	31.8357	0
bsc	31.8357	0
bsc	31.8357	0
bsc	31.8357	0
bsc	31.8357	0
bsc	31.8357	0
bsc	31.8357	0
bsc	31.8357	0
bsc	31.8357	0
bsc	31.8357	0
bsc	31.8357	0
bsc	31.8357	0
bsc	31.8357	0
bsc	31.8357	0
bsc	31.8357	0
bsc	31.8357	0
bsc	31.8357	0
bsc	31.8357	0
bsc	31.8357	0
bsc	31.8357	0
bsc	31.8357	0
bsc	31.8357	0
bsc	31.8357	0
bsc	31.8357	0
bsc	31.8357	0
bsc	31.8357	0
bsc	31.8357	0
bsc	31.8357	0
bsc	31.8357	0
bsc	31.8357	0
bsc	31.8357	0
bsc	31.8357	0
bsc	31.8357	0
bsc	31.8357	0
bsc	31.8357	0
bsc	31.8357	0
bsc	31.8357	0
bsc	31.8357	0
bsc	31.8357	0
bsc	31.8357	0
bsc	31.8357	0
bsc	31.8357	0
bsc	31.8357	0
bsc	31.8357	0
bsc	31.8357	0
bsc	31.8357	0
bsc	31.8357	0
bsc	31.8357	0
bsc	31.8357	0
bsc	31.8357	0
bsc	31.8357	0
bsc	31.8357	0
bsc	31.8357	0
bsc	31.8357	0
bsc	31.8357	0
bsc	31.8357	0
bsc	31.8357	0
bsc	31.8357	0
bsc	31.8357	0
bsc	31.8357	0
bsc	31.8357	0
bsc	31.8357	0
bsc	31.8357	0
bsc	31.8357	0
bsc	31.8357	0
bsc	31.8357	0
bsc	31.8357	0
bsc	31.8357	0
bsc	31.8357	0
bsc	31.8357	0
bsc	31.8357	0
bsc	31.8357	0
bsc	31.8357	0
bsc	31.8357	0
bsc	31.8357	0
exp	0	1
exp	0.19713	1
exp	0.19713	0.9916
exp	0.4271	0.9916
exp	0.4271	0.98319
exp	0.59138	0.98319
exp	0.59138	0.97479
exp	0.65708	0.97479
exp	0.65708	0.96639
exp	0.72279	0.96639
exp	0.72279	0.95798
exp	0.7885	0.95798
exp	0.7885	0.94958
exp	1.28131	0.94958
exp	1.28131	0.94118
exp	1.31417	0.94118
exp	1.77413	0.94118
exp	1.77413	0.9327
exp	1.80698	0.9327
exp	1.80698	0.92422
exp	1.9384	0.92422
exp	1.9384	0.91574
exp	2.03696	0.91574
exp	2.03696	0.90726
exp	2.16838	0.90726
exp	2.16838	0.89878
exp	2.89117	0.89878
exp	2.89117	0.8903
exp	3.18686	0.8903
exp	3.18686	0.88182
exp	3.21971	0.88182
exp	3.21971	0.85639
exp	3.31828	0.85639
exp	3.31828	0.84791
exp	3.67967	0.84791
exp	3.67967	0.83943
exp	3.84394	0.83943
exp	3.84394	0.83095
exp	3.97536	0.83095
exp	3.97536	0.82247
exp	4.23819	0.82247
exp	4.23819	0.81399
exp	4.33676	0.81399
exp	4.40246	0.81399
exp	4.40246	0.79685
exp	4.43532	0.79685
exp	4.43532	0.78829
exp	4.46817	0.78829
exp	4.46817	0.77972
exp	4.59959	0.77972
exp	4.59959	0.77115
exp	4.86242	0.77115
exp	4.86242	0.76258
exp	4.92813	0.76258
exp	4.92813	0.74544
exp	5.25667	0.74544
exp	5.25667	0.73688
exp	6.01232	0.73688
exp	6.01232	0.72831
exp	6.14374	0.72831
exp	6.14374	0.71974
exp	6.27515	0.71974
exp	6.27515	0.7026
exp	6.40657	0.7026
exp	6.40657	0.69403
exp	6.57084	0.69403
exp	6.57084	0.68547
exp	6.83368	0.68547
exp	6.83368	0.6769
exp	6.99795	0.6769
exp	6.99795	0.66833
exp	7.29363	0.66833
exp	7.29363	0.65976
exp	7.42505	0.65976
exp	7.42505	0.65119
exp	7.45791	0.65119
exp	7.45791	0.63406
exp	7.52361	0.63406
exp	7.52361	0.62549
exp	7.58932	0.62549
exp	7.58932	0.61692
exp	7.78645	0.61692
exp	7.78645	0.60835
exp	8.31211	0.60835
exp	8.31211	0.59978
exp	8.34497	0.59978
exp	8.34497	0.59121
exp	8.37782	0.59121
exp	8.37782	0.58265
exp	8.47639	0.58265
exp	8.47639	0.56551
exp	8.67351	0.56551
exp	8.67351	0.55694
exp	8.80493	0.55694
exp	8.80493	0.54837
exp	9.10062	0.54837
exp	9.10062	0.5398
exp	9.23203	0.5398
exp	9.52772	0.5398
exp	9.52772	0.5311
exp	9.69199	0.5311
exp	9.69199	0.52239
exp	9.79055	0.52239
exp	9.79055	0.50498
exp	9.82341	0.50498
exp	9.82341	0.49627
exp	10.0862	0.49627
exp	10.0862	0.48757
exp	10.1848	0.48757
exp	10.1848	0.47886
exp	10.7762	0.47886
exp	10.7762	0.47015
exp	10.9076	0.47015
exp	10.9076	0.46145
exp	11.1376	0.46145
exp	11.1376	0.45274
exp	11.3676	0.45274
exp	11.3676	0.44403
exp	11.6632	0.44403
exp	11.6632	0.43533
exp	11.8932	0.43533
exp	11.8932	0.42662
exp	11.9918	0.42662
exp	11.9918	0.41791
exp	12.1561	0.41791
exp	12.1561	0.40921
exp	12.2875	0.40921
exp	12.2875	0.4005
exp	12.5832	0.4005
exp	12.5832	0.39179
exp	12.6817	0.39179
exp	12.6817	0.38309
exp	12.7474	0.38309
exp	12.7474	0.37438
exp	12.9446	0.37438
exp	12.9446	0.36567
exp	13.3059	0.36567
exp	13.3059	0.35697
exp	13.5359	0.35697
exp	13.5359	0.34826
exp	14.1602	0.34826
exp	14.1602	0.33955
exp	14.2587	0.33955
exp	14.2587	0.33085
exp	14.4558	0.33085
exp	14.4558	0.32214
exp	14.5544	0.32214
exp	14.5544	0.31343
exp	14.9487	0.31343
exp	14.9487	0.30473
exp	15.0144	0.30473
exp	15.0144	0.29602
exp	15.3101	0.29602
exp	15.3101	0.28732
exp	15.4743	0.28732
exp	15.4743	0.27861
exp	15.5072	0.27861
exp	15.5072	0.2699
exp	16.1643	0.2699
exp	16.1643	0.2612
exp	16.9856	0.2612
exp	16.9856	0.25249
exp	17.2485	0.25249
exp	17.2485	0.24378
exp	17.4784	0.24378
exp	17.4784	0.23508
exp	17.5113	0.23508
exp	17.5113	0.22637
exp	18.9897	0.22637
exp	18.9897	0.21766
exp	19.384	0.21766
exp	19.384	0.20896
exp	19.614	0.20896
exp	19.7782	0.20896
exp	19.7782	0.19987
exp	19.7782	0.19987
exp	19.8111	0.19987
exp	19.8111	0.19035
exp	20.0082	0.19035
exp	20.0082	0.18084
exp	21.6181	0.18084
exp	21.6838	0.18084
exp	21.7166	0.18084
exp	21.7166	0.1702
exp	23.7207	0.1702
exp	23.7207	0.15956
exp	24.4435	0.15956
exp	24.4435	0.14892
exp	25.0349	0.14892
exp	25.0349	0.13829
exp	25.2649	0.13829
exp	25.3306	0.13829
exp	26.1519	0.13829
exp	26.1519	0.12571
exp	26.2177	0.12571
exp	26.2505	0.12571
exp	27.8932	0.12571
exp	27.8932	0.11
exp	28.0575	0.11
exp	28.5175	0.11
exp	28.9117	0.11
exp	29.0103	0.11
exp	29.8316	0.11
exp	29.8316	0.07333
exp	30.6201	0.07333
exp	30.6201	0.07333
exp	34.1355	0.07333

## Sheet: Fig1B_Data
Treatment Arm (BSC=Gem+Nab-P; EXP=Gem+Nab-P+Durva+Treme)	Time (months)	Proportion Alive
bsc	0	1
bsc	0.03285	1
bsc	0.03285	1
bsc	0.26283	1
bsc	0.26283	0.98305
bsc	0.32854	0.98305
bsc	0.32854	0.9661
bsc	0.39425	0.9661
bsc	0.39425	0.94915
bsc	0.4271	0.94915
bsc	0.4271	0.9322
bsc	1.44559	0.9322
bsc	1.44559	0.89831
bsc	1.54415	0.89831
bsc	1.54415	0.88136
bsc	1.60986	0.88136
bsc	1.60986	0.86441
bsc	1.64271	0.86441
bsc	1.64271	0.84746
bsc	1.67556	0.84746
bsc	1.67556	0.83051
bsc	1.70842	0.83051
bsc	1.70842	0.81356
bsc	1.80698	0.81356
bsc	1.80698	0.79661
bsc	1.87269	0.79661
bsc	1.87269	0.76271
bsc	1.90554	0.76271
bsc	1.90554	0.74576
bsc	1.9384	0.74576
bsc	1.9384	0.72881
bsc	2.00411	0.72881
bsc	2.00411	0.71186
bsc	2.06982	0.71186
bsc	2.06982	0.69492
bsc	2.59548	0.69492
bsc	2.59548	0.67797
bsc	2.75975	0.67797
bsc	2.75975	0.66102
bsc	2.92402	0.66102
bsc	2.92402	0.64407
bsc	3.58111	0.64407
bsc	3.58111	0.61017
bsc	3.67967	0.61017
bsc	3.67967	0.59322
bsc	3.74538	0.59322
bsc	3.74538	0.54237
bsc	4.56674	0.54237
bsc	4.56674	0.52542
bsc	4.76386	0.52542
bsc	4.76386	0.50847
bsc	5.42094	0.50847
bsc	5.42094	0.45763
bsc	5.51951	0.45763
bsc	5.51951	0.44068
bsc	5.58522	0.44068
bsc	5.58522	0.42373
bsc	5.61807	0.42373
bsc	5.61807	0.40678
bsc	6.30801	0.40678
bsc	6.30801	0.38983
bsc	6.63655	0.38983
bsc	6.63655	0.37288
bsc	6.96509	0.37288
bsc	6.96509	0.35593
bsc	7.22793	0.35593
bsc	7.22793	0.32203
bsc	7.55647	0.32203
bsc	7.55647	0.30508
bsc	7.78645	0.30508
bsc	7.78645	0.28814
bsc	9.10062	0.28814
bsc	9.10062	0.25424
bsc	9.13347	0.25424
bsc	9.13347	0.23729
bsc	9.23203	0.23729
bsc	9.23203	0.22034
bsc	9.49487	0.22034
bsc	9.49487	0.20339
bsc	9.65914	0.20339
bsc	9.65914	0.18644
bsc	11.0062	0.18644
bsc	11.0062	0.16949
bsc	12.8788	0.16949
bsc	12.8788	0.15254
bsc	12.9117	0.15254
bsc	12.9117	0.13559
bsc	13.8973	0.13559
bsc	13.8973	0.11864
bsc	14.7844	0.11864
bsc	14.7844	0.10169
bsc	14.9158	0.10169
bsc	14.9158	0.08475
bsc	16.4928	0.08475
bsc	16.4928	0.0678
bsc	24.1478	0.0678
bsc	24.1478	0.05085
bsc	27.499	0.05085
bsc	27.499	0.0339
bsc	29.4702	0.0339
bsc	29.4702	0.01695
bsc	31.7043	0.01695
bsc	31.7043	0
bsc	31.7043	0
bsc	31.7043	0
bsc	31.7043	0
bsc	31.7043	0
bsc	31.7043	0
bsc	31.7043	0
bsc	31.7043	0
bsc	31.7043	0
bsc	31.7043	0
bsc	31.7043	0
bsc	31.7043	0
bsc	31.7043	0
bsc	31.7043	0
bsc	31.7043	0
bsc	31.7043	0
bsc	31.7043	0
bsc	31.7043	0
bsc	31.7043	0
bsc	31.7043	0
bsc	31.7043	0
bsc	31.7043	0
bsc	31.7043	0
bsc	31.7043	0
bsc	31.7043	0
bsc	31.7043	0
bsc	31.7043	0
bsc	31.7043	0
bsc	31.7043	0
bsc	31.7043	0
bsc	31.7043	0
bsc	31.7043	0
bsc	31.7043	0
bsc	31.7043	0
bsc	31.7043	0
bsc	31.7043	0
bsc	31.7043	0
bsc	31.7043	0
bsc	31.7043	0
bsc	31.7043	0
bsc	31.7043	0
bsc	31.7043	0
bsc	31.7043	0
bsc	31.7043	0
bsc	31.7043	0
bsc	31.7043	0
bsc	31.7043	0
bsc	31.7043	0
bsc	31.7043	0
bsc	31.7043	0
bsc	31.7043	0
bsc	31.7043	0
bsc	31.7043	0
bsc	31.7043	0
bsc	31.7043	0
bsc	31.7043	0
bsc	31.7043	0
bsc	31.7043	0
bsc	31.7043	0
bsc	31.7043	0
bsc	31.7043	0
bsc	31.7043	0
bsc	31.7043	0
bsc	31.7043	0
bsc	31.7043	0
bsc	31.7043	0
bsc	31.7043	0
bsc	31.7043	0
bsc	31.7043	0
bsc	31.7043	0
bsc	31.7043	0
bsc	31.7043	0
bsc	31.7043	0
bsc	31.7043	0
bsc	31.7043	0
bsc	31.7043	0
bsc	31.7043	0
bsc	31.7043	0
bsc	31.7043	0
bsc	31.7043	0
bsc	31.7043	0
bsc	31.7043	0
bsc	31.7043	0
bsc	NA	NA
bsc	NA	NA
bsc	NA	NA
bsc	NA	NA
bsc	NA	NA
bsc	NA	NA
bsc	NA	NA
bsc	NA	NA
bsc	NA	NA
bsc	NA	NA
bsc	NA	NA
bsc	NA	NA
bsc	NA	NA
bsc	NA	NA
bsc	NA	NA
bsc	NA	NA
bsc	NA	NA
bsc	NA	NA
bsc	NA	NA
bsc	NA	NA
bsc	NA	NA
bsc	NA	NA
exp	0	1
exp	0.03285	1
exp	0.06571	1
exp	0.06571	0.99153
exp	0.19713	0.99153
exp	0.19713	0.98305
exp	0.22998	0.98305
exp	0.22998	0.97458
exp	0.32854	0.97458
exp	0.32854	0.9661
exp	0.4271	0.9661
exp	0.4271	0.95763
exp	0.45996	0.95763
exp	0.45996	0.94915
exp	0.59138	0.94915
exp	0.59138	0.94068
exp	0.72279	0.94068
exp	0.72279	0.9322
exp	0.7885	0.9322
exp	0.7885	0.92373
exp	1.05133	0.92373
exp	1.05133	0.91525
exp	1.18275	0.91525
exp	1.18275	0.90678
exp	1.21561	0.90678
exp	1.21561	0.89831
exp	1.77413	0.89831
exp	1.77413	0.88136
exp	1.80698	0.88136
exp	1.80698	0.86441
exp	1.83984	0.86441
exp	1.83984	0.82203
exp	1.87269	0.82203
exp	1.87269	0.80508
exp	1.90554	0.80508
exp	1.90554	0.79661
exp	1.9384	0.79661
exp	1.9384	0.78814
exp	1.97125	0.78814
exp	1.97125	0.77119
exp	2.13552	0.77119
exp	2.13552	0.76271
exp	2.16838	0.76271
exp	2.16838	0.75424
exp	2.46407	0.75424
exp	2.46407	0.74576
exp	2.98973	0.74576
exp	2.98973	0.73729
exp	3.02259	0.73729
exp	3.02259	0.72881
exp	3.21971	0.72881
exp	3.21971	0.69492
exp	3.31828	0.69492
exp	3.31828	0.68644
exp	3.48255	0.68644
exp	3.48255	0.67797
exp	3.5154	0.67797
exp	3.5154	0.66102
exp	3.58111	0.66102
exp	3.58111	0.64407
exp	3.71253	0.64407
exp	3.71253	0.62712
exp	3.74538	0.62712
exp	3.74538	0.61864
exp	3.74538	0.61864
exp	3.77823	0.61864
exp	3.77823	0.61005
exp	3.84394	0.61005
exp	3.84394	0.59287
exp	4.40246	0.59287
exp	4.40246	0.57568
exp	4.46817	0.57568
exp	4.46817	0.56709
exp	4.92813	0.56709
exp	4.92813	0.54991
exp	5.25667	0.54991
exp	5.25667	0.54131
exp	5.32238	0.54131
exp	5.32238	0.53272
exp	5.35524	0.53272
exp	5.35524	0.52413
exp	5.42094	0.52413
exp	5.42094	0.51554
exp	5.4538	0.51554
exp	5.4538	0.50694
exp	5.48665	0.50694
exp	5.48665	0.49835
exp	5.51951	0.49835
exp	5.51951	0.48976
exp	5.55236	0.48976
exp	5.55236	0.47258
exp	5.58522	0.47258
exp	5.58522	0.43821
exp	5.61807	0.43821
exp	5.61807	0.42961
exp	5.65092	0.42961
exp	5.65092	0.42102
exp	5.68378	0.42102
exp	5.68378	0.41243
exp	5.94661	0.41243
exp	5.94661	0.40384
exp	6.01232	0.40384
exp	6.01232	0.39524
exp	6.11088	0.39524
exp	6.11088	0.38665
exp	6.27515	0.38665
exp	6.27515	0.37806
exp	6.83368	0.37806
exp	6.83368	0.36947
exp	6.96509	0.36947
exp	6.96509	0.35228
exp	7.0308	0.35228
exp	7.0308	0.34369
exp	7.06366	0.34369
exp	7.06366	0.3351
exp	7.12936	0.3351
exp	7.12936	0.32651
exp	7.19507	0.32651
exp	7.19507	0.31791
exp	7.26078	0.31791
exp	7.26078	0.30932
exp	7.32649	0.30932
exp	7.32649	0.30073
exp	7.35934	0.30073
exp	7.35934	0.29214
exp	7.42505	0.29214
exp	7.42505	0.28355
exp	7.45791	0.28355
exp	7.45791	0.26636
exp	7.49076	0.26636
exp	7.49076	0.25777
exp	8.08214	0.25777
exp	8.08214	0.24918
exp	8.27926	0.24918
exp	8.27926	0.24058
exp	9.00205	0.24058
exp	9.00205	0.23199
exp	9.06776	0.23199
exp	9.06776	0.2234
exp	9.16632	0.2234
exp	9.16632	0.21481
exp	9.19918	0.21481
exp	9.19918	0.20621
exp	9.26489	0.20621
exp	9.26489	0.19762
exp	9.46201	0.19762
exp	9.46201	0.18044
exp	9.59343	0.18044
exp	9.59343	0.17185
exp	9.65914	0.17185
exp	9.65914	0.16325
exp	10.2834	0.16325
exp	10.2834	0.15466
exp	11.039	0.15466
exp	11.039	0.14607
exp	13.2731	0.14607
exp	13.2731	0.13748
exp	13.963	0.13748
exp	13.963	0.12888
exp	14.0616	0.12888
exp	14.0616	0.12029
exp	14.4558	0.12029
exp	14.4558	0.1117
exp	14.5873	0.1117
exp	14.5873	0.10311
exp	14.6201	0.10311
exp	14.6201	0.09452
exp	16.5914	0.09452
exp	16.5914	0.08592
exp	16.6242	0.08592
exp	16.6242	0.07733
exp	16.9856	0.07733
exp	16.9856	0.06874
exp	20.3368	0.06874
exp	21.2895	0.06874
exp	21.2895	0.05892
exp	24.4107	0.05892
exp	26.5133	0.05892
exp	26.5133	0.04713
exp	26.7433	0.04713
exp	26.7433	0.03535
exp	27.6632	0.03535
exp	29.3059	0.03535
exp	29.4374	0.03535
exp	29.4374	0
exp	NA	NA
exp	NA	NA
exp	NA	NA
exp	NA	NA
exp	NA	NA
exp	NA	NA
exp	NA	NA
exp	NA	NA
exp	NA	NA
exp	NA	NA
exp	NA	NA
exp	NA	NA
exp	NA	NA
exp	NA	NA
exp	NA	NA
exp	NA	NA
exp	NA	NA
exp	NA	NA
exp	NA	NA
exp	NA	NA
exp	NA	NA
exp	NA	NA

## Sheet: Fig2_Data
Gene	sample_1	sample_2	sample_3	sample_4	sample_5	sample_6	sample_7	sample_8	sample_9	sample_10	sample_11	sample_12	sample_13	sample_14	sample_15	sample_16	sample_17	sample_18	sample_19	sample_20	sample_21	sample_22	sample_23	sample_24	sample_25	sample_26	sample_27	sample_28	sample_29	sample_30	sample_31	sample_32	sample_33	sample_34	sample_35	sample_36	sample_37	sample_38	sample_39	sample_40	sample_41	sample_42	sample_43	sample_44	sample_45	sample_46	sample_47	sample_48	sample_49
KRAS	Missense_Mutation	Missense_Mutation	Missense_Mutation	Missense_Mutation	Missense_Mutation	Missense_Mutation	Missense_Mutation	Missense_Mutation	Missense_Mutation	Missense_Mutation	Missense_Mutation	Missense_Mutation	Missense_Mutation	Missense_Mutation	Missense_Mutation	Missense_Mutation	Missense_Mutation	Missense_Mutation	Missense_Mutation	Missense_Mutation	Missense_Mutation	Missense_Mutation	Missense_Mutation	Missense_Mutation	Missense_Mutation	Missense_Mutation	Missense_Mutation	Missense_Mutation	Missense_Mutation	Missense_Mutation	Missense_Mutation	Missense_Mutation	Missense_Mutation	Missense_Mutation	Missense_Mutation	Missense_Mutation	Missense_Mutation	Missense_Mutation	Missense_Mutation	Missense_Mutation	Missense_Mutation	Missense_Mutation	Missense_Mutation	Missense_Mutation	Missense_Mutation	Missense_Mutation	Missense_Mutation	Missense_Mutation	Missense_Mutation
TP53	Missense_Mutation	frameshift_indel	Missense_Mutation	Missense_Mutation	Missense_Mutation	Missense_Mutation	Missense_Mutation	Nonsense_Mutation	Missense_Mutation	Missense_Mutation	Nonsense_Mutation	Nonsense_Mutation	frameshift_indel	frameshift_indel	Nonsense_Mutation	Missense_Mutation	Missense_Mutation	inframe_indel	Missense_Mutation	frameshift_indel	Nonsense_Mutation	Missense_Mutation	Nonsense_Mutation	Missense_Mutation	Missense_Mutation	Missense_Mutation	Missense_Mutation	Missense_Mutation	Missense_Mutation	Nonsense_Mutation	Missense_Mutation	frameshift_indel	inframe_indel	Nonsense_Mutation	Missense_Mutation	Missense_Mutation	Missense_Mutation	Missense_Mutation	Missense_Mutation	Missense_Mutation	Missense_Mutation	Missense_Mutation	Missense_Mutation	Missense_Mutation	Nonsense_Mutation	Missense_Mutation	Missense_Mutation	Nonsense_Mutation	Missense_Mutation
CDKN2A	frameshift_indel	Missense_Mutation	Nonsense_Mutation	Nonsense_Mutation	Missense_Mutation	Missense_Mutation	Missense_Mutation	Nonsense_Mutation	inframe_indel	Missense_Mutation	Missense_Mutation	Missense_Mutation	frameshift_indel	frameshift_indel	Nonsense_Mutation	Missense_Mutation	Nonsense_Mutation	Missense_Mutation	frameshift_indel	Missense_Mutation	frameshift_indel	frameshift_indel	Nonsense_Mutation	Missense_Mutation	frameshift_indel	frameshift_indel	Nonsense_Mutation	frameshift_indel	frameshift_indel	Missense_Mutation	frameshift_indel	frameshift_indel	wildtype	wildtype	wildtype	wildtype	wildtype	wildtype	wildtype	wildtype	wildtype	wildtype	wildtype	wildtype	wildtype	wildtype	wildtype	wildtype	wildtype
SMAD4	Missense_Mutation	Missense_Mutation	frameshift_indel	Nonsense_Mutation	Missense_Mutation	Nonsense_Mutation	wildtype	wildtype	wildtype	wildtype	wildtype	wildtype	wildtype	wildtype	wildtype	wildtype	wildtype	wildtype	wildtype	wildtype	wildtype	wildtype	wildtype	wildtype	wildtype	wildtype	wildtype	wildtype	wildtype	wildtype	wildtype	wildtype	Nonsense_Mutation	frameshift_indel	Missense_Mutation	frameshift_indel	frameshift_indel	frameshift_indel	Missense_Mutation	Nonsense_Mutation	Nonsense_Mutation	Nonsense_Mutation	Missense_Mutation	Missense_Mutation	frameshift_indel	Missense_Mutation	Nonsense_Mutation	wildtype	wildtype
ATM	frameshift_indel	wildtype	wildtype	wildtype	wildtype	wildtype	Missense_Mutation	Missense_Mutation	wildtype	wildtype	wildtype	wildtype	wildtype	wildtype	wildtype	wildtype	wildtype	wildtype	wildtype	wildtype	wildtype	wildtype	wildtype	wildtype	wildtype	wildtype	wildtype	wildtype	wildtype	wildtype	wildtype	wildtype	wildtype	wildtype	wildtype	wildtype	wildtype	wildtype	wildtype	wildtype	wildtype	wildtype	wildtype	wildtype	wildtype	wildtype	wildtype	Missense_Mutation	frameshift_indel
ARID1A	frameshift_indel	frameshift_indel	wildtype	wildtype	wildtype	wildtype	wildtype	wildtype	Missense_Mutation	Nonsense_Mutation	wildtype	wildtype	wildtype	wildtype	wildtype	wildtype	wildtype	wildtype	wildtype	wildtype	wildtype	wildtype	wildtype	wildtype	wildtype	wildtype	wildtype	wildtype	wildtype	wildtype	wildtype	wildtype	Missense_Mutation	frameshift_indel	wildtype	wildtype	wildtype	wildtype	wildtype	wildtype	wildtype	wildtype	wildtype	wildtype	wildtype	wildtype	wildtype	Nonsense_Mutation	wildtype
RNF43	Missense_Mutation	wildtype	wildtype	wildtype	wildtype	wildtype	wildtype	wildtype	wildtype	wildtype	frameshift_indel	Missense_Mutation	frameshift_indel	wildtype	wildtype	wildtype	wildtype	wildtype	wildtype	wildtype	wildtype	wildtype	wildtype	wildtype	wildtype	wildtype	wildtype	wildtype	wildtype	wildtype	wildtype	wildtype	Missense_Mutation	wildtype	Missense_Mutation	wildtype	wildtype	wildtype	wildtype	wildtype	wildtype	wildtype	wildtype	wildtype	wildtype	wildtype	wildtype	wildtype	wildtype
FAT1	Missense_Mutation	wildtype	wildtype	wildtype	wildtype	wildtype	wildtype	wildtype	wildtype	wildtype	wildtype	wildtype	wildtype	wildtype	wildtype	wildtype	wildtype	wildtype	wildtype	wildtype	wildtype	wildtype	wildtype	wildtype	wildtype	wildtype	wildtype	wildtype	wildtype	wildtype	wildtype	wildtype	wildtype	wildtype	wildtype	Missense_Mutation	wildtype	wildtype	wildtype	wildtype	wildtype	wildtype	wildtype	wildtype	wildtype	wildtype	wildtype	wildtype	wildtype
CBL	wildtype	wildtype	wildtype	wildtype	wildtype	wildtype	wildtype	wildtype	wildtype	wildtype	wildtype	wildtype	wildtype	Missense_Mutation	Nonsense_Mutation	Missense_Mutation	wildtype	wildtype	wildtype	wildtype	wildtype	wildtype	wildtype	wildtype	wildtype	wildtype	wildtype	wildtype	wildtype	wildtype	wildtype	wildtype	wildtype	wildtype	wildtype	wildtype	wildtype	wildtype	wildtype	wildtype	wildtype	wildtype	wildtype	wildtype	wildtype	wildtype	wildtype	wildtype	wildtype
KDM6A	Missense_Mutation	wildtype	wildtype	wildtype	wildtype	wildtype	Missense_Mutation	wildtype	wildtype	wildtype	Missense_Mutation	wildtype	wildtype	wildtype	wildtype	wildtype	wildtype	wildtype	wildtype	wildtype	wildtype	wildtype	wildtype	wildtype	wildtype	wildtype	wildtype	wildtype	wildtype	wildtype	wildtype	wildtype	wildtype	wildtype	wildtype	wildtype	Nonsense_Mutation	wildtype	wildtype	wildtype	wildtype	wildtype	wildtype	wildtype	wildtype	wildtype	wildtype	wildtype	wildtype
PTPRT	Missense_Mutation	wildtype	wildtype	wildtype	wildtype	wildtype	wildtype	wildtype	wildtype	wildtype	wildtype	wildtype	wildtype	Missense_Mutation	wildtype	wildtype	wildtype	wildtype	wildtype	wildtype	wildtype	wildtype	wildtype	wildtype	wildtype	wildtype	wildtype	wildtype	wildtype	wildtype	wildtype	wildtype	wildtype	wildtype	wildtype	wildtype	wildtype	wildtype	wildtype	wildtype	wildtype	wildtype	wildtype	wildtype	wildtype	wildtype	wildtype	wildtype	wildtype
NF1	wildtype	wildtype	wildtype	wildtype	wildtype	wildtype	wildtype	wildtype	wildtype	wildtype	wildtype	wildtype	wildtype	wildtype	wildtype	wildtype	Missense_Mutation	Missense_Mutation	wildtype	wildtype	wildtype	wildtype	wildtype	wildtype	wildtype	wildtype	wildtype	wildtype	wildtype	wildtype	wildtype	wildtype	wildtype	wildtype	wildtype	wildtype	wildtype	wildtype	wildtype	wildtype	wildtype	wildtype	wildtype	wildtype	wildtype	wildtype	wildtype	wildtype	wildtype
TGFBR2	Missense_Mutation	wildtype	wildtype	wildtype	wildtype	wildtype	wildtype	wildtype	wildtype	wildtype	wildtype	wildtype	wildtype	wildtype	wildtype	wildtype	wildtype	wildtype	wildtype	wildtype	wildtype	wildtype	wildtype	wildtype	wildtype	wildtype	wildtype	wildtype	wildtype	wildtype	wildtype	wildtype	wildtype	wildtype	wildtype	wildtype	wildtype	wildtype	wildtype	wildtype	wildtype	wildtype	wildtype	wildtype	wildtype	wildtype	wildtype	wildtype	wildtype
EP300	frameshift_indel	wildtype	wildtype	wildtype	wildtype	wildtype	wildtype	wildtype	wildtype	wildtype	wildtype	wildtype	wildtype	wildtype	wildtype	wildtype	wildtype	wildtype	wildtype	wildtype	wildtype	wildtype	wildtype	wildtype	wildtype	wildtype	wildtype	wildtype	wildtype	wildtype	wildtype	wildtype	wildtype	wildtype	wildtype	Missense_Mutation	wildtype	wildtype	wildtype	wildtype	wildtype	wildtype	wildtype	wildtype	wildtype	wildtype	wildtype	wildtype	wildtype
U2AF1	wildtype	wildtype	wildtype	wildtype	wildtype	wildtype	wildtype	wildtype	wildtype	wildtype	wildtype	inframe_indel	wildtype	wildtype	wildtype	wildtype	wildtype	wildtype	wildtype	wildtype	wildtype	wildtype	wildtype	wildtype	wildtype	wildtype	wildtype	wildtype	wildtype	wildtype	wildtype	wildtype	wildtype	wildtype	wildtype	Missense_Mutation	wildtype	wildtype	wildtype	wildtype	wildtype	wildtype	wildtype	wildtype	wildtype	wildtype	wildtype	wildtype	wildtype
[truncated: 124 more columns]

## Sheet: Fig3A_Data
Group (MUT=KRAS mutant; WT=KRAS wildtype)	Time (months)	Proportion Alive
mut	0	1
mut	0.19713	1
mut	0.19713	0.98889
mut	0.4271	0.98889
mut	0.4271	0.97778
mut	0.59138	0.97778
mut	0.59138	0.96667
mut	0.65708	0.96667
mut	0.65708	0.95556
mut	0.7885	0.95556
mut	0.7885	0.94444
mut	1.28131	0.94444
mut	1.28131	0.93333
mut	1.31417	0.93333
mut	1.77413	0.93333
mut	1.77413	0.92209
mut	1.80698	0.92209
mut	1.80698	0.91084
mut	1.9384	0.91084
mut	1.9384	0.8996
mut	2.03696	0.8996
mut	2.03696	0.88835
mut	2.16838	0.88835
mut	2.16838	0.87711
mut	2.89117	0.87711
mut	2.89117	0.86586
mut	3.18686	0.86586
mut	3.18686	0.85462
mut	3.21971	0.85462
mut	3.21971	0.83213
mut	3.31828	0.83213
mut	3.31828	0.82088
mut	3.67967	0.82088
mut	3.67967	0.80964
mut	3.84394	0.80964
mut	3.84394	0.79839
mut	3.97536	0.79839
mut	3.97536	0.78715
mut	4.23819	0.78715
mut	4.23819	0.7759
mut	4.40246	0.7759
mut	4.40246	0.76466
mut	4.43532	0.76466
mut	4.43532	0.75341
mut	4.59959	0.75341
mut	4.59959	0.74217
mut	4.86242	0.74217
mut	4.86242	0.73092
mut	4.92813	0.73092
mut	4.92813	0.71968
mut	6.01232	0.71968
mut	6.01232	0.70843
mut	6.14374	0.70843
mut	6.14374	0.69719
mut	6.27515	0.69719
mut	6.27515	0.6747
mut	6.40657	0.6747
mut	6.40657	0.66345
mut	6.57084	0.66345
mut	6.57084	0.65221
mut	6.83368	0.65221
mut	6.83368	0.64096
mut	6.99795	0.64096
mut	6.99795	0.62972
mut	7.29363	0.62972
mut	7.29363	0.61847
mut	7.42505	0.61847
mut	7.42505	0.60723
mut	7.45791	0.60723
mut	7.45791	0.58474
mut	7.52361	0.58474
mut	7.52361	0.57349
mut	7.78645	0.57349
mut	7.78645	0.56225
mut	8.31211	0.56225
mut	8.31211	0.551
mut	8.34497	0.551
mut	8.34497	0.53976
mut	8.37782	0.53976
mut	8.37782	0.52851
mut	8.47639	0.52851
mut	8.47639	0.51727
mut	8.67351	0.51727
mut	8.67351	0.50602
mut	8.80493	0.50602
mut	8.80493	0.49478
mut	9.10062	0.49478
mut	9.10062	0.48353
mut	9.23203	0.48353
mut	9.52772	0.48353
mut	9.52772	0.47202
mut	9.69199	0.47202
mut	9.69199	0.46051
mut	9.79055	0.46051
mut	9.79055	0.449
mut	9.82341	0.449
mut	9.82341	0.43748
mut	10.7762	0.43748
mut	10.7762	0.42597
mut	11.1376	0.42597
mut	11.1376	0.41446
mut	11.3676	0.41446
mut	11.3676	0.40295
mut	11.6632	0.40295
mut	11.6632	0.39143
mut	11.8932	0.39143
mut	11.8932	0.37992
mut	11.9918	0.37992
mut	11.9918	0.36841
mut	12.1561	0.36841
mut	12.1561	0.35689
mut	12.2875	0.35689
mut	12.2875	0.34538
mut	12.5832	0.34538
mut	12.5832	0.33387
mut	12.6817	0.33387
mut	12.6817	0.32236
mut	12.7474	0.32236
mut	12.7474	0.31084
mut	12.9446	0.31084
mut	12.9446	0.29933
mut	13.3059	0.29933
mut	13.3059	0.28782
mut	13.5359	0.28782
mut	13.5359	0.27631
mut	14.2587	0.27631
mut	14.2587	0.26479
mut	14.5544	0.26479
mut	14.5544	0.25328
mut	14.9487	0.25328
mut	14.9487	0.24177
mut	15.3101	0.24177
mut	15.3101	0.23025
mut	15.4743	0.23025
mut	15.4743	0.21874
mut	15.5072	0.21874
mut	15.5072	0.20723
mut	16.1643	0.20723
mut	16.1643	0.19572
mut	16.9856	0.19572
mut	16.9856	0.1842
mut	17.2485	0.1842
mut	17.2485	0.17269
mut	17.4784	0.17269
mut	17.4784	0.16118
mut	17.5113	0.16118
mut	17.5113	0.14967
mut	18.9897	0.14967
mut	18.9897	0.13815
mut	19.384	0.13815
mut	19.384	0.12664
mut	19.7782	0.12664
mut	19.7782	0.11513
mut	19.8111	0.11513
mut	19.8111	0.10361
mut	20.0082	0.10361
mut	20.0082	0.0921
mut	21.6838	0.0921
mut	23.7207	0.0921
mut	23.7207	0.07894
mut	25.2649	0.07894
mut	25.3306	0.07894
mut	28.0575	0.07894
mut	28.5175	0.07894
mut	29.8316	0.07894
mut	29.8316	0.03947
mut	30.6201	0.03947
mut	30.6201	0.03947
wt	0	1
wt	3.21971	1
wt	3.21971	0.96
wt	4.33676	0.96
wt	4.40246	0.96
wt	4.40246	0.91826
wt	4.46817	0.91826
wt	4.46817	0.87652
wt	4.92813	0.87652
wt	4.92813	0.83478
wt	5.25667	0.83478
wt	5.25667	0.79304
wt	9.79055	0.79304
wt	9.79055	0.7513
wt	10.0862	0.7513
wt	10.0862	0.70957
wt	10.1848	0.70957
wt	10.1848	0.66783
wt	14.1602	0.66783
wt	14.1602	0.62609
wt	14.4558	0.62609
wt	14.4558	0.58435
wt	15.0144	0.58435
wt	15.0144	0.54261
wt	19.614	0.54261
wt	19.7782	0.54261
wt	21.6181	0.54261
wt	21.7166	0.54261
wt	21.7166	0.48835
wt	24.4435	0.48835
wt	24.4435	0.43409
wt	25.0349	0.43409
wt	25.0349	0.37983
wt	26.1519	0.37983
wt	26.1519	0.32557
wt	26.2177	0.32557
wt	26.2505	0.32557
wt	27.8932	0.32557
wt	27.8932	0.24417
wt	28.9117	0.24417
wt	28.9117	0.24417
wt	29.0103	0.24417
wt	34.1355	0.24417
wt	28.9117	0.24417
wt	28.9117	0.24417
wt	28.9117	0.24417
wt	28.9117	0.24417
wt	28.9117	0.24417
wt	28.9117	0.24417
wt	28.9117	0.24417
wt	28.9117	0.24417
wt	28.9117	0.24417
wt	28.9117	0.24417
wt	28.9117	0.24417
wt	28.9117	0.24417
wt	28.9117	0.24417
wt	28.9117	0.24417
wt	28.9117	0.24417
wt	28.9117	0.24417
wt	28.9117	0.24417
wt	28.9117	0.24417
wt	28.9117	0.24417
wt	28.9117	0.24417
wt	28.9117	0.24417
wt	28.9117	0.24417
wt	28.9117	0.24417
wt	28.9117	0.24417
wt	28.9117	0.24417
wt	28.9117	0.24417
wt	28.9117	0.24417
wt	28.9117	0.24417
wt	28.9117	0.24417
wt	28.9117	0.24417
wt	28.9117	0.24417
wt	28.9117	0.24417
wt	28.9117	0.24417
wt	28.9117	0.24417
wt	28.9117	0.24417
wt	28.9117	0.24417
wt	28.9117	0.24417
wt	28.9117	0.24417
wt	28.9117	0.24417
wt	28.9117	0.24417
wt	28.9117	0.24417
wt	28.9117	0.24417
wt	28.9117	0.24417
wt	28.9117	0.24417
wt	28.9117	0.24417
wt	28.9117	0.24417
wt	28.9117	0.24417
wt	28.9117	0.24417
wt	28.9117	0.24417
wt	28.9117	0.24417
wt	28.9117	0.24417
wt	28.9117	0.24417
wt	28.9117	0.24417
wt	28.9117	0.24417
wt	28.9117	0.24417
wt	28.9117	0.24417
wt	28.9117	0.24417
wt	28.9117	0.24417
wt	28.9117	0.24417
wt	28.9117	0.24417
wt	28.9117	0.24417
wt	28.9117	0.24417
wt	28.9117	0.24417
wt	28.9117	0.24417
wt	28.9117	0.24417
wt	28.9117	0.24417
wt	28.9117	0.24417
wt	28.9117	0.24417
wt	28.9117	0.24417
wt	28.9117	0.24417
wt	28.9117	0.24417
wt	28.9117	0.24417
wt	28.9117	0.24417
wt	28.9117	0.24417
wt	28.9117	0.24417
wt	28.9117	0.24417
wt	28.9117	0.24417
wt	28.9117	0.24417
wt	28.9117	0.24417
wt	28.9117	0.24417
wt	28.9117	0.24417
wt	28.9117	0.24417
wt	28.9117	0.24417
wt	28.9117	0.24417
wt	28.9117	0.24417
wt	28.9117	0.24417
wt	28.9117	0.24417
wt	28.9117	0.24417
wt	28.9117	0.24417
wt	28.9117	0.24417
wt	28.9117	0.24417
wt	28.9117	0.24417
wt	28.9117	0.24417
wt	28.9117	0.24417
wt	28.9117	0.24417
wt	28.9117	0.24417
wt	28.9117	0.24417
wt	28.9117	0.24417
wt	28.9117	0.24417
wt	28.9117	0.24417
wt	28.9117	0.24417
wt	28.9117	0.24417
wt	28.9117	0.24417
wt	28.9117	0.24417
wt	28.9117	0.24417
wt	28.9117	0.24417
wt	28.9117	0.24417
wt	28.9117	0.24417
wt	28.9117	0.24417
wt	28.9117	0.24417
wt	28.9117	0.24417
wt	28.9117	0.24417
wt	28.9117	0.24417
wt	28.9117	0.24417
wt	28.9117	0.24417
wt	28.9117	0.24417
wt	28.9117	0.24417
wt	28.9117	0.24417
wt	28.9117	0.24417
wt	28.9117	0.24417
wt	28.9117	0.24417
wt	28.9117	0.24417
wt	28.9117	0.24417
wt	28.9117	0.24417
wt	28.9117	0.24417

## Sheet: Fig3B_Data
Group (MUT=KRAS mutant; WT=KRAS wildtype)	Time (months)	Proportion Alive
mut	0	1
mut	1.05133	1
mut	1.05133	0.97674
mut	1.24846	0.97674
mut	1.24846	0.95349
mut	1.44559	0.95349
mut	1.44559	0.93023
mut	1.54415	0.93023
mut	1.54415	0.90698
mut	1.60986	0.90698
mut	1.60986	0.88372
mut	2.06982	0.88372
mut	2.59548	0.88372
mut	2.59548	0.83595
mut	3.18686	0.83595
mut	3.18686	0.81207
mut	3.94251	0.81207
mut	3.94251	0.78818
mut	4.36961	0.78818
mut	4.36961	0.7643
mut	4.56674	0.7643
mut	4.56674	0.74041
mut	4.82957	0.74041
mut	4.82957	0.71653
mut	5.05955	0.71653
mut	5.05955	0.69265
mut	5.42094	0.69265
mut	5.42094	0.66876
mut	5.61807	0.66876
mut	5.61807	0.64488
mut	5.91376	0.64488
mut	5.91376	0.62099
mut	6.20945	0.62099
mut	6.20945	0.59711
mut	6.6037	0.59711
mut	6.6037	0.57322
mut	7.09651	0.57322
mut	7.09651	0.54934
mut	7.35934	0.54934
mut	7.35934	0.52546
mut	7.3922	0.52546
mut	7.3922	0.50157
mut	7.78645	0.50157
mut	7.78645	0.47769
mut	7.95072	0.47769
mut	7.95072	0.4538
mut	8.47639	0.4538
mut	8.47639	0.42992
mut	8.73922	0.42992
mut	8.73922	0.40603
mut	8.87064	0.40603
mut	8.87064	0.38215
mut	9.95483	0.38215
mut	9.95483	0.35827
mut	10.2177	0.35827
mut	10.2177	0.33438
mut	10.2834	0.33438
mut	10.2834	0.3105
mut	10.3162	0.3105
mut	10.3162	0.28661
mut	11.0062	0.28661
mut	11.0062	0.26273
mut	11.8275	0.26273
mut	11.8275	0.23884
mut	12.7146	0.23884
mut	12.7146	0.21496
mut	12.7474	0.21496
mut	12.7474	0.19107
mut	13.4702	0.19107
mut	13.4702	0.16719
mut	13.5359	0.16719
mut	13.5359	0.14331
mut	18.2012	0.14331
mut	18.3327	0.14331
mut	18.3327	0.11464
mut	21.3224	0.11464
mut	23.0308	0.11464
mut	27.269	0.11464
mut	27.269	0.05732
mut	31.7043	0.05732
mut	31.7043	0
wt	0	1
wt	6.40657	1
wt	6.40657	0.93333
wt	7.06366	0.93333
wt	7.06366	0.86667
wt	7.22793	0.86667
wt	7.22793	0.8
wt	11.2361	0.8
wt	11.2361	0.73333
wt	12.386	0.73333
wt	12.386	0.66667
wt	13.7331	0.66667
wt	13.7331	0.6
wt	13.7988	0.6
wt	13.7988	0.53333
wt	14.9158	0.53333
wt	14.9158	0.46667
wt	20.0739	0.46667
wt	21.5852	0.46667
wt	21.5852	0.38889
wt	26.7105	0.38889
wt	26.7105	0.31111
wt	27.499	0.31111
wt	27.499	0.23333
wt	28.5832	0.23333
wt	29.1417	0.23333
wt	29.1417	0.11667
wt	31.8357	0.11667
wt	31.8357	0
wt	31.8357	0
wt	31.8357	0
wt	31.8357	0
wt	31.8357	0
wt	31.8357	0
wt	31.8357	0
wt	31.8357	0
wt	31.8357	0
wt	31.8357	0
wt	31.8357	0
wt	31.8357	0
wt	31.8357	0
wt	31.8357	0
wt	31.8357	0
wt	31.8357	0
wt	31.8357	0
wt	31.8357	0
wt	31.8357	0
wt	31.8357	0
wt	31.8357	0
wt	31.8357	0
wt	31.8357	0
wt	31.8357	0
wt	31.8357	0
wt	31.8357	0
wt	NA	NA
wt	NA	NA
wt	NA	NA
wt	NA	NA
wt	NA	NA
wt	NA	NA
wt	NA	NA
wt	NA	NA
wt	NA	NA
wt	NA	NA
wt	NA	NA
wt	NA	NA
wt	NA	NA
wt	NA	NA
wt	NA	NA
wt	NA	NA
wt	NA	NA
wt	NA	NA
wt	NA	NA
wt	NA	NA
wt	NA	NA
wt	NA	NA
wt	NA	NA
wt	NA	NA
wt	NA	NA
wt	NA	NA
wt	NA	NA

## Sheet: Supp_Fig2_Data
Group (MUT=KRAS mutant; WT=KRAS wildtype)	Time (months)	Proportion Alive
mut	0	1
mut	0.19713	1
mut	0.19713	0.99248
mut	0.4271	0.99248
mut	0.4271	0.98496
mut	0.59138	0.98496
mut	0.59138	0.97744
mut	0.65708	0.97744
mut	0.65708	0.96992
mut	0.7885	0.96992
mut	0.7885	0.96241
mut	1.05133	0.96241
mut	1.05133	0.95489
mut	1.24846	0.95489
mut	1.24846	0.94737
mut	1.28131	0.94737
mut	1.28131	0.93985
mut	1.31417	0.93985
mut	1.44559	0.93985
mut	1.44559	0.93227
mut	1.54415	0.93227
mut	1.54415	0.92469
mut	1.60986	0.92469
mut	1.60986	0.91711
mut	1.77413	0.91711
mut	1.77413	0.90953
mut	1.80698	0.90953
mut	1.80698	0.90195
mut	1.9384	0.90195
mut	1.9384	0.89437
mut	2.03696	0.89437
mut	2.03696	0.88679
mut	2.06982	0.88679
mut	2.16838	0.88679
mut	2.16838	0.87915
mut	2.59548	0.87915
mut	2.59548	0.86386
mut	2.89117	0.86386
mut	2.89117	0.85621
mut	3.18686	0.85621
mut	3.18686	0.84092
mut	3.21971	0.84092
mut	3.21971	0.82564
mut	3.31828	0.82564
mut	3.31828	0.81799
mut	3.67967	0.81799
mut	3.67967	0.81035
mut	3.84394	0.81035
mut	3.84394	0.8027
mut	3.94251	0.8027
mut	3.94251	0.79506
mut	3.97536	0.79506
mut	3.97536	0.78741
mut	4.23819	0.78741
mut	4.23819	0.77977
mut	4.36961	0.77977
mut	4.36961	0.77212
mut	4.40246	0.77212
mut	4.40246	0.76448
mut	4.43532	0.76448
mut	4.43532	0.75683
mut	4.56674	0.75683
mut	4.56674	0.74919
mut	4.59959	0.74919
mut	4.59959	0.74154
mut	4.82957	0.74154
mut	4.82957	0.7339
mut	4.86242	0.7339
mut	4.86242	0.72625
mut	4.92813	0.72625
mut	4.92813	0.71861
mut	5.05955	0.71861
mut	5.05955	0.71096
mut	5.42094	0.71096
mut	5.42094	0.70332
mut	5.61807	0.70332
mut	5.61807	0.69567
mut	5.91376	0.69567
mut	5.91376	0.68803
mut	6.01232	0.68803
mut	6.01232	0.68038
mut	6.14374	0.68038
mut	6.14374	0.67274
mut	6.20945	0.67274
mut	6.20945	0.6651
mut	6.27515	0.6651
mut	6.27515	0.64981
mut	6.40657	0.64981
mut	6.40657	0.64216
mut	6.57084	0.64216
mut	6.57084	0.63452
mut	6.6037	0.63452
mut	6.6037	0.62687
mut	6.83368	0.62687
mut	6.83368	0.61923
mut	6.99795	0.61923
mut	6.99795	0.61158
mut	7.09651	0.61158
mut	7.09651	0.60394
mut	7.29363	0.60394
mut	7.29363	0.59629
mut	7.35934	0.59629
mut	7.35934	0.58865
mut	7.3922	0.58865
mut	7.3922	0.581
mut	7.42505	0.581
mut	7.42505	0.57336
mut	7.45791	0.57336
mut	7.45791	0.55807
mut	7.52361	0.55807
mut	7.52361	0.55042
mut	7.78645	0.55042
mut	7.78645	0.53513
mut	7.95072	0.53513
mut	7.95072	0.52749
mut	8.31211	0.52749
mut	8.31211	0.51984
mut	8.34497	0.51984
mut	8.34497	0.5122
mut	8.37782	0.5122
mut	8.37782	0.50455
mut	8.47639	0.50455
mut	8.47639	0.48927
mut	8.67351	0.48927
mut	8.67351	0.48162
mut	8.73922	0.48162
mut	8.73922	0.47398
mut	8.80493	0.47398
mut	8.80493	0.46633
mut	8.87064	0.46633
mut	8.87064	0.45869
mut	9.10062	0.45869
mut	9.10062	0.45104
mut	9.23203	0.45104
mut	9.52772	0.45104
mut	9.52772	0.44326
mut	9.69199	0.44326
mut	9.69199	0.43549
mut	9.79055	0.43549
mut	9.79055	0.42771
mut	9.82341	0.42771
mut	9.82341	0.41994
mut	9.95483	0.41994
mut	9.95483	0.41216
mut	10.2177	0.41216
mut	10.2177	0.40438
mut	10.2834	0.40438
mut	10.2834	0.39661
mut	10.3162	0.39661
mut	10.3162	0.38883
mut	10.7762	0.38883
mut	10.7762	0.38105
mut	11.0062	0.38105
mut	11.0062	0.37328
mut	11.1376	0.37328
mut	11.1376	0.3655
mut	11.3676	0.3655
mut	11.3676	0.35772
mut	11.6632	0.35772
mut	11.6632	0.34995
mut	11.8275	0.34995
mut	11.8275	0.34217
mut	11.8932	0.34217
mut	11.8932	0.33439
mut	11.9918	0.33439
mut	11.9918	0.32662
mut	12.1561	0.32662
mut	12.1561	0.31884
mut	12.2875	0.31884
mut	12.2875	0.31106
mut	12.5832	0.31106
mut	12.5832	0.30329
mut	12.6817	0.30329
mut	12.6817	0.29551
mut	12.7146	0.29551
mut	12.7146	0.28773
mut	12.7474	0.28773
mut	12.7474	0.27218
mut	12.9446	0.27218
mut	12.9446	0.2644
mut	13.3059	0.2644
mut	13.3059	0.25663
mut	13.4702	0.25663
mut	13.4702	0.24885
mut	13.5359	0.24885
mut	13.5359	0.2333
mut	14.2587	0.2333
mut	14.2587	0.22552
mut	14.5544	0.22552
mut	14.5544	0.21774
mut	14.9487	0.21774
mut	14.9487	0.20997
mut	15.3101	0.20997
mut	15.3101	0.20219
mut	15.4743	0.20219
mut	15.4743	0.19441
mut	15.5072	0.19441
mut	15.5072	0.18664
mut	16.1643	0.18664
mut	16.1643	0.17886
mut	16.9856	0.17886
mut	16.9856	0.17108
mut	17.2485	0.17108
mut	17.2485	0.16331
mut	17.4784	0.16331
mut	17.4784	0.15553
mut	17.5113	0.15553
mut	17.5113	0.14775
mut	18.2012	0.14775
mut	18.3327	0.14775
mut	18.3327	0.13955
mut	18.9897	0.13955
mut	18.9897	0.13134
mut	19.384	0.13134
mut	19.384	0.12313
mut	19.7782	0.12313
mut	19.7782	0.11492
mut	19.8111	0.11492
mut	19.8111	0.10671
mut	20.0082	0.10671
mut	20.0082	0.0985
mut	21.3224	0.0985
mut	21.6838	0.0985
mut	23.0308	0.0985
mut	23.7207	0.0985
mut	23.7207	0.08756
mut	25.2649	0.08756
mut	25.3306	0.08756
mut	27.269	0.08756
mut	27.269	0.07297
mut	28.0575	0.07297
mut	28.5175	0.07297
mut	29.8316	0.07297
mut	29.8316	0.04864
mut	30.6201	0.04864
mut	31.7043	0.04864
mut	31.7043	0
wt	0	1
wt	3.21971	1
wt	3.21971	0.975
wt	4.33676	0.975
wt	4.40246	0.975
wt	4.40246	0.94934
wt	4.46817	0.94934
wt	4.46817	0.92368
wt	4.92813	0.92368
wt	4.92813	0.89803
wt	5.25667	0.89803
wt	5.25667	0.87237
wt	6.40657	0.87237
wt	6.40657	0.84671
wt	7.06366	0.84671
wt	7.06366	0.82105
wt	7.22793	0.82105
wt	7.22793	0.79539
wt	9.79055	0.79539
wt	9.79055	0.76974
wt	10.0862	0.76974
wt	10.0862	0.74408
wt	10.1848	0.74408
wt	10.1848	0.71842
wt	11.2361	0.71842
wt	11.2361	0.69276
wt	12.386	0.69276
wt	12.386	0.66711
wt	13.7331	0.66711
wt	13.7331	0.64145
wt	13.7988	0.64145
wt	13.7988	0.61579
wt	14.1602	0.61579
wt	14.1602	0.59013
wt	14.4558	0.59013
wt	14.4558	0.56447
wt	14.9158	0.56447
wt	14.9158	0.53882
wt	15.0144	0.53882
wt	15.0144	0.51316
wt	19.614	0.51316
wt	19.7782	0.51316
wt	20.0739	0.51316
wt	21.5852	0.51316
wt	21.5852	0.48297
wt	21.6181	0.48297
wt	21.7166	0.48297
wt	21.7166	0.45077
wt	24.4435	0.45077
wt	24.4435	0.41858
wt	25.0349	0.41858
wt	25.0349	0.38638
wt	26.1519	0.38638
wt	26.1519	0.35418
wt	26.2177	0.35418
wt	26.2505	0.35418
wt	26.7105	0.35418
wt	26.7105	0.31483
wt	27.499	0.31483
wt	27.499	0.27547
wt	27.8932	0.27547
wt	27.8932	0.23612
wt	28.5832	0.23612
wt	28.9117	0.23612
wt	29.0103	0.23612
wt	29.1417	0.23612
wt	29.1417	0.15741
wt	31.8357	0.15741
wt	31.8357	0.07871
wt	34.1355	0.07871
wt	34.1355	0.07871
wt	34.1355	0.07871
wt	34.1355	0.07871
wt	34.1355	0.07871
wt	34.1355	0.07871
wt	34.1355	0.07871
wt	34.1355	0.07871
wt	34.1355	0.07871
wt	34.1355	0.07871
wt	34.1355	0.07871
wt	34.1355	0.07871
wt	34.1355	0.07871
wt	34.1355	0.07871
wt	34.1355	0.07871
wt	34.1355	0.07871
wt	34.1355	0.07871
wt	34.1355	0.07871
wt	34.1355	0.07871
wt	34.1355	0.07871
wt	34.1355	0.07871
wt	34.1355	0.07871
wt	34.1355	0.07871
wt	34.1355	0.07871
wt	34.1355	0.07871
wt	34.1355	0.07871
wt	34.1355	0.07871
wt	34.1355	0.07871
wt	34.1355	0.07871
wt	34.1355	0.07871
wt	34.1355	0.07871
wt	34.1355	0.07871
wt	34.1355	0.07871
wt	34.1355	0.07871
wt	34.1355	0.07871
wt	34.1355	0.07871
wt	34.1355	0.07871
wt	34.1355	0.07871
wt	34.1355	0.07871
wt	34.1355	0.07871
wt	34.1355	0.07871
wt	34.1355	0.07871
wt	34.1355	0.07871
wt	34.1355	0.07871
wt	34.1355	0.07871
wt	34.1355	0.07871
wt	34.1355	0.07871
wt	34.1355	0.07871
wt	34.1355	0.07871
wt	34.1355	0.07871
wt	34.1355	0.07871
wt	34.1355	0.07871
wt	34.1355	0.07871
wt	34.1355	0.07871
wt	34.1355	0.07871
wt	34.1355	0.07871
wt	34.1355	0.07871
wt	34.1355	0.07871
wt	34.1355	0.07871
wt	34.1355	0.07871
wt	34.1355	0.07871
wt	34.1355	0.07871
wt	34.1355	0.07871
wt	34.1355	0.07871
wt	34.1355	0.07871
wt	34.1355	0.07871
wt	34.1355	0.07871
wt	34.1355	0.07871
wt	34.1355	0.07871
wt	34.1355	0.07871
wt	34.1355	0.07871
wt	34.1355	0.07871
wt	34.1355	0.07871
wt	34.1355	0.07871
wt	34.1355	0.07871
wt	34.1355	0.07871
wt	34.1355	0.07871
wt	34.1355	0.07871
wt	34.1355	0.07871
wt	34.1355	0.07871
wt	34.1355	0.07871
wt	34.1355	0.07871
wt	34.1355	0.07871
wt	34.1355	0.07871
wt	34.1355	0.07871
wt	34.1355	0.07871
wt	34.1355	0.07871
wt	34.1355	0.07871
wt	34.1355	0.07871
wt	34.1355	0.07871
wt	34.1355	0.07871
wt	34.1355	0.07871
wt	34.1355	0.07871
wt	34.1355	0.07871
wt	34.1355	0.07871
wt	34.1355	0.07871
wt	34.1355	0.07871
wt	34.1355	0.07871
wt	34.1355	0.07871
wt	34.1355	0.07871
wt	34.1355	0.07871
wt	34.1355	0.07871
wt	34.1355	0.07871
wt	34.1355	0.07871
wt	34.1355	0.07871
wt	34.1355	0.07871
wt	34.1355	0.07871
wt	34.1355	0.07871
wt	34.1355	0.07871
wt	34.1355	0.07871
wt	34.1355	0.07871
wt	34.1355	0.07871
wt	34.1355	0.07871
wt	34.1355	0.07871
wt	34.1355	0.07871
wt	34.1355	0.07871
wt	34.1355	0.07871
wt	34.1355	0.07871
wt	34.1355	0.07871
wt	34.1355	0.07871
wt	34.1355	0.07871
wt	34.1355	0.07871
wt	34.1355	0.07871
wt	34.1355	0.07871
wt	34.1355	0.07871
wt	34.1355	0.07871
wt	34.1355	0.07871
wt	34.1355	0.07871
wt	34.1355	0.07871
wt	34.1355	0.07871
wt	34.1355	0.07871
wt	34.1355	0.07871
wt	34.1355	0.07871
wt	34.1355	0.07871
wt	34.1355	0.07871
wt	34.1355	0.07871
wt	34.1355	0.07871
wt	34.1355	0.07871
wt	34.1355	0.07871
wt	34.1355	0.07871
wt	34.1355	0.07871
wt	34.1355	0.07871
wt	34.1355	0.07871
wt	34.1355	0.07871
wt	34.1355	0.07871
wt	34.1355	0.07871
wt	34.1355	0.07871
wt	34.1355	0.07871
wt	34.1355	0.07871
wt	34.1355	0.07871
wt	34.1355	0.07871
wt	34.1355	0.07871
wt	34.1355	0.07871
wt	34.1355	0.07871
wt	34.1355	0.07871
wt	34.1355	0.07871
wt	34.1355	0.07871
wt	34.1355	0.07871
wt	34.1355	0.07871
wt	34.1355	0.07871
wt	34.1355	0.07871
wt	34.1355	0.07871
wt	34.1355	0.07871
wt	34.1355	0.07871
wt	34.1355	0.07871
wt	34.1355	0.07871
wt	34.1355	0.07871
wt	34.1355	0.07871

## Sheet: Supp_Fig3A_Data
Cellular Tumor Fraction Threshold	Proportion of Samples that are KRAS Wildtype	Proportion of KRAS Wildtype Samples Excluded	Proportion of KRAS Mutant Samples Excluded
0.0068201	0.204969	0.108108	0.00775194
0.0118201	0.155405	0.378378	0.0310078
0.0168201	0.126866	0.540541	0.0930233
0.0218201	0.125984	0.567568	0.139535
0.0268201	0.130081	0.567568	0.170543
0.0318201	0.119658	0.621622	0.20155
0.0368201	0.123894	0.621622	0.232558
0.0418201	0.11215	0.675676	0.263566
0.0468201	0.117647	0.675676	0.302326
0.0518201	0.122449	0.675676	0.333333
0.0568201	0.11828	0.702703	0.364341
0.0618201	0.120879	0.702703	0.379845
0.0668201	0.123596	0.702703	0.395349
0.0718201	0.123596	0.702703	0.395349
0.0768201	0.129412	0.702703	0.426357
0.0818201	0.129412	0.702703	0.426357
0.0868201	0.108434	0.756757	0.426357
0.0918201	0.0987654	0.783784	0.434109
0.0968201	0.103896	0.783784	0.465116
0.10182	0.105263	0.783784	0.472868
0.10682	0.106667	0.783784	0.48062
0.11182	0.108108	0.783784	0.488372
0.11682	0.109589	0.783784	0.496124
0.12182	0.111111	0.783784	0.503876
0.12682	0.1	0.810811	0.511628
0.13182	0.1	0.810811	0.511628
0.13682	0.104478	0.810811	0.534884
0.14182	0.104478	0.810811	0.534884
0.14682	0.107692	0.810811	0.550388
0.15182	0.112903	0.810811	0.573643
0.15682	0.0833333	0.864865	0.573643
0.16182	0.0862069	0.864865	0.589147
0.16682	0.0877193	0.864865	0.596899
0.17182	0.0892857	0.864865	0.604651
0.17682	0.0943396	0.864865	0.627907
0.18182	0.0961538	0.864865	0.635659
0.18682	0.0980392	0.864865	0.643411
0.19182	0.1	0.864865	0.651163
0.19682	0.102041	0.864865	0.658915
0.20182	0.102041	0.864865	0.658915
0.20682	0.0833333	0.891892	0.658915
0.21182	0.0652174	0.918919	0.666667
0.21682	0.0666667	0.918919	0.674419
0.22182	0.0666667	0.918919	0.674419
0.22682	0.0666667	0.918919	0.674419
0.23182	0.0697674	0.918919	0.689922
0.23682	0.0697674	0.918919	0.689922
0.24182	0.0714286	0.918919	0.697674
0.24682	0.0714286	0.918919	0.697674
0.25182	0.0714286	0.918919	0.697674
0.25682	0.0714286	0.918919	0.697674
0.26182	0.0731707	0.918919	0.705426
0.26682	0.0731707	0.918919	0.705426
0.27182	0.0769231	0.918919	0.72093
0.27682	0.0789474	0.918919	0.728682
0.28182	0.0789474	0.918919	0.728682
0.28682	0.0540541	0.945946	0.728682
0.29182	0.0285714	0.972973	0.736434
0.29682	0.0285714	0.972973	0.736434

## Sheet: Supp_Fig3B_Data
Group (MUT=KRAS mutant; WT=KRAS wildtype)	Time (months)	Proportion Alive
mut	0	1
mut	0.19713	1
mut	0.19713	0.99145
mut	0.59138	0.99145
mut	0.59138	0.98291
mut	0.65708	0.98291
mut	0.65708	0.97436
mut	0.7885	0.97436
mut	0.7885	0.96581
mut	1.05133	0.96581
mut	1.05133	0.95726
mut	1.24846	0.95726
mut	1.24846	0.94872
mut	1.28131	0.94872
mut	1.28131	0.94017
mut	1.31417	0.94017
mut	1.44559	0.94017
mut	1.44559	0.93155
mut	1.54415	0.93155
mut	1.54415	0.92292
mut	1.60986	0.92292
mut	1.60986	0.91429
mut	1.77413	0.91429
mut	1.77413	0.90567
mut	1.9384	0.90567
mut	1.9384	0.89704
mut	2.03696	0.89704
mut	2.03696	0.88842
mut	2.16838	0.88842
mut	2.16838	0.87979
mut	2.59548	0.87979
mut	2.59548	0.86254
mut	2.89117	0.86254
mut	2.89117	0.85392
mut	3.18686	0.85392
mut	3.18686	0.83667
mut	3.21971	0.83667
mut	3.21971	0.82804
mut	3.31828	0.82804
mut	3.31828	0.81942
mut	3.67967	0.81942
mut	3.67967	0.81079
mut	3.84394	0.81079
mut	3.84394	0.80216
mut	3.97536	0.80216
mut	3.97536	0.79354
mut	4.23819	0.79354
mut	4.23819	0.78491
mut	4.36961	0.78491
mut	4.36961	0.77629
mut	4.40246	0.77629
mut	4.40246	0.76766
mut	4.43532	0.76766
mut	4.43532	0.75904
mut	4.56674	0.75904
mut	4.56674	0.75041
mut	4.82957	0.75041
mut	4.82957	0.74179
mut	4.86242	0.74179
mut	4.86242	0.73316
mut	4.92813	0.73316
mut	4.92813	0.72454
mut	5.42094	0.72454
mut	5.42094	0.71591
mut	5.61807	0.71591
mut	5.61807	0.70728
mut	5.91376	0.70728
mut	5.91376	0.69866
mut	6.01232	0.69866
mut	6.01232	0.69003
mut	6.14374	0.69003
mut	6.14374	0.68141
mut	6.20945	0.68141
mut	6.20945	0.67278
mut	6.27515	0.67278
mut	6.27515	0.65553
mut	6.40657	0.65553
mut	6.40657	0.64691
mut	6.57084	0.64691
mut	6.57084	0.63828
mut	6.6037	0.63828
mut	6.6037	0.62966
mut	6.99795	0.62966
mut	6.99795	0.62103
mut	7.09651	0.62103
mut	7.09651	0.6124
mut	7.29363	0.6124
mut	7.29363	0.60378
mut	7.3922	0.60378
mut	7.3922	0.59515
mut	7.42505	0.59515
mut	7.42505	0.58653
mut	7.45791	0.58653
mut	7.45791	0.56928
mut	7.52361	0.56928
mut	7.52361	0.56065
mut	7.78645	0.56065
mut	7.78645	0.55203
mut	7.95072	0.55203
mut	7.95072	0.5434
mut	8.31211	0.5434
mut	8.31211	0.53478
mut	8.34497	0.53478
mut	8.34497	0.52615
mut	8.37782	0.52615
mut	8.37782	0.51753
mut	8.47639	0.51753
mut	8.47639	0.50027
mut	8.67351	0.50027
mut	8.67351	0.49165
mut	8.73922	0.49165
mut	8.73922	0.48302
mut	8.80493	0.48302
mut	8.80493	0.4744
mut	9.10062	0.4744
mut	9.10062	0.46577
mut	9.23203	0.46577
mut	9.52772	0.46577
mut	9.52772	0.45698
mut	9.69199	0.45698
mut	9.69199	0.4482
mut	9.79055	0.4482
mut	9.79055	0.43941
mut	9.95483	0.43941
mut	9.95483	0.43062
mut	10.2177	0.43062
mut	10.2177	0.42183
mut	10.2834	0.42183
mut	10.2834	0.41304
mut	10.3162	0.41304
mut	10.3162	0.40426
mut	10.7762	0.40426
mut	10.7762	0.39547
mut	11.0062	0.39547
mut	11.0062	0.38668
mut	11.1376	0.38668
mut	11.1376	0.37789
mut	11.3676	0.37789
mut	11.3676	0.3691
mut	11.6632	0.3691
mut	11.6632	0.36031
mut	11.8275	0.36031
mut	11.8275	0.35153
mut	11.8932	0.35153
mut	11.8932	0.34274
mut	11.9918	0.34274
mut	11.9918	0.33395
mut	12.1561	0.33395
mut	12.1561	0.32516
mut	12.2875	0.32516
mut	12.2875	0.31637
mut	12.5832	0.31637
mut	12.5832	0.30759
mut	12.6817	0.30759
mut	12.6817	0.2988
mut	12.7146	0.2988
mut	12.7146	0.29001
mut	12.7474	0.29001
mut	12.7474	0.27243
mut	12.9446	0.27243
mut	12.9446	0.26364
mut	13.3059	0.26364
mut	13.3059	0.25486
mut	13.4702	0.25486
mut	13.4702	0.24607
mut	13.5359	0.24607
mut	13.5359	0.22849
mut	14.2587	0.22849
mut	14.2587	0.2197
mut	14.5544	0.2197
mut	14.5544	0.21092
mut	14.9487	0.21092
mut	14.9487	0.20213
mut	15.3101	0.20213
mut	15.3101	0.19334
mut	15.4743	0.19334
mut	15.4743	0.18455
mut	16.1643	0.18455
mut	16.1643	0.17576
mut	16.9856	0.17576
mut	16.9856	0.16698
mut	17.2485	0.16698
mut	17.2485	0.15819
mut	17.4784	0.15819
mut	17.4784	0.1494
mut	17.5113	0.1494
mut	17.5113	0.14061
mut	18.2012	0.14061
mut	18.3327	0.14061
mut	18.3327	0.13124
mut	18.9897	0.13124
mut	18.9897	0.12186
mut	19.384	0.12186
mut	19.384	0.11249
mut	19.7782	0.11249
mut	19.7782	0.10311
mut	19.8111	0.10311
mut	19.8111	0.09374
mut	20.0082	0.09374
mut	20.0082	0.08437
mut	21.3224	0.08437
mut	21.6838	0.08437
mut	23.0308	0.08437
mut	25.3306	0.08437
mut	27.269	0.08437
mut	27.269	0.06749
mut	28.0575	0.06749
mut	28.5175	0.06749
mut	30.6201	0.06749
mut	31.7043	0.06749
mut	31.7043	0
wt	0	1
wt	3.21971	1
wt	3.21971	0.94118
wt	4.33676	0.94118
wt	4.40246	0.94118
wt	4.40246	0.87843
wt	4.92813	0.87843
wt	4.92813	0.81569
wt	5.25667	0.81569
wt	5.25667	0.75294
wt	7.06366	0.75294
wt	7.06366	0.6902
wt	9.79055	0.6902
wt	9.79055	0.62745
wt	10.1848	0.62745
wt	10.1848	0.56471
wt	11.2361	0.56471
wt	11.2361	0.50196
wt	19.7782	0.50196
wt	21.5852	0.50196
wt	21.5852	0.43025
wt	21.6181	0.43025
wt	26.1519	0.43025
wt	26.1519	0.3442
wt	27.499	0.3442
wt	27.499	0.25815
wt	27.8932	0.25815
wt	27.8932	0.1721
wt	31.8357	0.1721
wt	31.8357	0.08605
wt	34.1355	0.08605
wt	34.1355	0.08605
wt	34.1355	0.08605
wt	34.1355	0.08605
wt	34.1355	0.08605
wt	34.1355	0.08605
wt	34.1355	0.08605
wt	34.1355	0.08605
wt	34.1355	0.08605
wt	34.1355	0.08605
wt	34.1355	0.08605
wt	34.1355	0.08605
wt	34.1355	0.08605
wt	34.1355	0.08605
wt	34.1355	0.08605
wt	34.1355	0.08605
wt	34.1355	0.08605
wt	34.1355	0.08605
wt	34.1355	0.08605
wt	34.1355	0.08605
wt	34.1355	0.08605
wt	34.1355	0.08605
wt	34.1355	0.08605
wt	34.1355	0.08605
wt	34.1355	0.08605
wt	34.1355	0.08605
wt	34.1355	0.08605
wt	34.1355	0.08605
wt	34.1355	0.08605
wt	34.1355	0.08605
wt	34.1355	0.08605
wt	34.1355	0.08605
wt	34.1355	0.08605
wt	34.1355	0.08605
wt	34.1355	0.08605
wt	34.1355	0.08605
wt	34.1355	0.08605
wt	34.1355	0.08605
wt	34.1355	0.08605
wt	34.1355	0.08605
wt	34.1355	0.08605
wt	34.1355	0.08605
wt	34.1355	0.08605
wt	34.1355	0.08605
wt	34.1355	0.08605
wt	34.1355	0.08605
wt	34.1355	0.08605
wt	34.1355	0.08605
wt	34.1355	0.08605
wt	34.1355	0.08605
wt	34.1355	0.08605
wt	34.1355	0.08605
wt	34.1355	0.08605
wt	34.1355	0.08605
wt	34.1355	0.08605
wt	34.1355	0.08605
wt	34.1355	0.08605
wt	34.1355	0.08605
wt	34.1355	0.08605
wt	34.1355	0.08605
wt	34.1355	0.08605
wt	34.1355	0.08605
wt	34.1355	0.08605
wt	34.1355	0.08605
wt	34.1355	0.08605
wt	34.1355	0.08605
wt	34.1355	0.08605
wt	34.1355	0.08605
wt	34.1355	0.08605
wt	34.1355	0.08605
wt	34.1355	0.08605
wt	34.1355	0.08605
wt	34.1355	0.08605
wt	34.1355	0.08605
wt	34.1355	0.08605
wt	34.1355	0.08605
wt	34.1355	0.08605
wt	34.1355	0.08605
wt	34.1355	0.08605
wt	34.1355	0.08605
wt	34.1355	0.08605
wt	34.1355	0.08605
wt	34.1355	0.08605
wt	34.1355	0.08605
wt	34.1355	0.08605
wt	34.1355	0.08605
wt	34.1355	0.08605
wt	34.1355	0.08605
wt	34.1355	0.08605
wt	34.1355	0.08605
wt	34.1355	0.08605
wt	34.1355	0.08605
wt	34.1355	0.08605
wt	34.1355	0.08605
wt	34.1355	0.08605
wt	34.1355	0.08605
wt	34.1355	0.08605
wt	34.1355	0.08605
wt	34.1355	0.08605
wt	34.1355	0.08605
wt	34.1355	0.08605
wt	34.1355	0.08605
wt	34.1355	0.08605
wt	34.1355	0.08605
wt	34.1355	0.08605
wt	34.1355	0.08605
wt	34.1355	0.08605
wt	34.1355	0.08605
wt	34.1355	0.08605
wt	34.1355	0.08605
wt	34.1355	0.08605
wt	34.1355	0.08605
wt	34.1355	0.08605
wt	34.1355	0.08605
wt	34.1355	0.08605
wt	34.1355	0.08605
wt	34.1355	0.08605
wt	34.1355	0.08605
wt	34.1355	0.08605
wt	34.1355	0.08605
wt	34.1355	0.08605
wt	34.1355	0.08605
wt	34.1355	0.08605
wt	34.1355	0.08605
wt	34.1355	0.08605
wt	34.1355	0.08605
wt	34.1355	0.08605
wt	34.1355	0.08605
wt	34.1355	0.08605
wt	34.1355	0.08605
wt	34.1355	0.08605
wt	34.1355	0.08605
wt	34.1355	0.08605
wt	34.1355	0.08605
wt	34.1355	0.08605
wt	34.1355	0.08605
wt	34.1355	0.08605
wt	34.1355	0.08605
wt	34.1355	0.08605
wt	34.1355	0.08605
wt	34.1355	0.08605
wt	34.1355	0.08605
wt	34.1355	0.08605
wt	34.1355	0.08605
wt	34.1355	0.08605
wt	34.1355	0.08605
wt	34.1355	0.08605
wt	34.1355	0.08605
wt	34.1355	0.08605
wt	34.1355	0.08605
wt	34.1355	0.08605
wt	34.1355	0.08605
wt	34.1355	0.08605
wt	34.1355	0.08605
wt	34.1355	0.08605
wt	34.1355	0.08605
wt	34.1355	0.08605
wt	34.1355	0.08605
wt	34.1355	0.08605
wt	34.1355	0.08605
wt	34.1355	0.08605
wt	34.1355	0.08605
wt	34.1355	0.08605
wt	34.1355	0.08605
wt	34.1355	0.08605
wt	34.1355	0.08605
wt	34.1355	0.08605
wt	34.1355	0.08605
wt	34.1355	0.08605
wt	34.1355	0.08605
wt	34.1355	0.08605
wt	34.1355	0.08605
wt	34.1355	0.08605
wt	34.1355	0.08605
wt	34.1355	0.08605
wt	34.1355	0.08605
wt	34.1355	0.08605
wt	34.1355	0.08605
wt	34.1355	0.08605
wt	34.1355	0.08605
wt	34.1355	0.08605
